# Supplementary material for: Expression Analyses of Genes Related to Multixenobiotic Resistance in Mytilus galloprovincialis after Exposure to Okadaic Acid-Producing Dinophysis acuminata
Source: Toxins (Basel). 2021 Sep 1;13(9):614. doi: 10.3390/toxins13090614 (PMC8471661; doi:10.3390/toxins13090614)
Supplement: Supplementary file 1 [file toxins-13-00614-s001.zip]

Archive with 4 entries (4 files):
- Supplementary File 1.xlsx
- Supplementary File 2.xlsx
- Supplementary File 3.xlsx
- Supplementary S1.pdf
