# Supplementary material for: Expression Analyses of Genes Related to Multixenobiotic Resistance in Mytilus galloprovincialis after Exposure to Okadaic Acid-Producing Dinophysis acuminata
Source: Toxins (Basel). 2021 Sep 1;13(9):614. doi: 10.3390/toxins13090614 (PMC8471661; doi:10.3390/toxins13090614)
Supplement: Supplementary file 1 [file toxins-13-00614-s001.zip › Supplementary File 1.xlsx]

## Sheet: Hoja1
Supplementary File1: Statistical analysis of expression of mdr1 and mdr2 in M. galloprovincialis tissues
	DG		GI		MT
	Mean	SE	Mean	SE	Mean	SE
mdr1	13.6239	3.01796	6.27647	0.855307	12.9828	4.35513
mdr2	3.675	0.64367	12.9653	1.6187	3.83889	0.662211
ANOVA
		Sum of Squares	df	Mean Square	F	Sig.
log2 mdr1	Between Groups	6.00854	2	3.00427	1.79341	0.17693
	Within Groups	83.7588	50	1.67518
	Total	89.7673	52
log2 mdr2	Between Groups	44.5728	2	22.2864	26.3891	1.50218e-08
	Within Groups	42.2265	50	0.844531
	Total	86.7994	52
Multiple Comparisons
Tukey HSD
Dependent Variable			Mean Difference (I-J)	Std. Error	Sig.	95% Confidence Interval
						Lower Bound	Upper Bound
log2 mdr1	DG	GI	0.828856	0.437727	0.151109	-0.228439	1.88615
		MT	0.416111	0.431429	0.602486	-0.62597	1.45819
	GI	DG	-0.828856	0.437727	0.151109	-1.88615	0.228439
		MT	-0.412745	0.437727	0.615981	-1.47004	0.64455
	MT	DG	-0.416111	0.431429	0.602486	-1.45819	0.62597
		GI	0.412745	0.437727	0.615981	-0.64455	1.47004
log2 mdr2	DG	GI	-1.97654*	0.3108	1.84503e-07	-2.72725	-1.22582
		MT	-0.0238889	0.306328	0.996653	-0.763799	0.716022
	GI	DG	1.97654*	0.3108	1.84503e-07	1.22582	2.72725
		MT	1.95265*	0.3108	2.41532e-07	1.20193	2.70336
	MT	DG	0.0238889	0.306328	0.996653	-0.716022	0.763799
		GI	-1.95265*	0.3108	2.41532e-07	-2.70336	-1.20193
*. The mean difference is significant at the 0.05 level.
