# Supplementary material for: Expression Analyses of Genes Related to Multixenobiotic Resistance in Mytilus galloprovincialis after Exposure to Okadaic Acid-Producing Dinophysis acuminata
Source: Toxins (Basel). 2021 Sep 1;13(9):614. doi: 10.3390/toxins13090614 (PMC8471661; doi:10.3390/toxins13090614)
Supplement: Supplementary file 1 [file toxins-13-00614-s001.zip › Supplementary File 2.xlsx]

## Sheet: Hoja1
Supplementary File2: Statistical analyses of expression of mdr1, mdr2, mrp1 and mrp2 in presence of okadaic acid
		DG				GI				MT
		control		okadaic acid		control		okadaic acid		control		okadaic acid
		Mean	Standard Error of Mean	Mean	Standard Error of Mean	Mean	Standard Error of Mean	Mean	Standard Error of Mean	Mean	Standard Error of Mean	Mean	Standard Error of Mean
Normalized gene expression	mdr1	1	0.207916	1.95276	0.318188	1	0.205384	1.67556	0.37284	0.999994	0.300688	0.984413	0.165723
	mdr2	1.00001	0.161183	1.08731	0.139743	1.00001	0.178382	0.923147	0.131139	1	0.171736	1.51634	0.285406
	mrp1	0.999989	0.205508	0.663507	0.145179	0.999989	0.124679	0.6558	0.261601	1.00001	0.260821	0.89838	0.153336
	mrp2	0.999994	0.165805	5.90849	2.03192	0.999994	0.314733	0.44032	0.0844666	1.00002	0.216638	2.04331	1.19575
Independent Samples Test - DIGESTIVE GLAND
		Levene's Test for Equality of Variances		t-test for Equality of Means
		F	Sig.	t	df	Sig. (2-tailed)	Mean Difference	Std. Error Difference	95% Confidence Interval of the Difference
									Lower	Upper
log2 mdr1	Equal variances assumed	0.00135026	0.970931	-2.44356	30	0.0206414	-1.07694	0.440728	-1.97703	-0.176857
	Equal variances not assumed			-2.44461	28.1367	0.0210191	-1.07694	0.440538	-1.97915	-0.17474
log2 mdr2	Equal variances assumed	0.0156406	0.901308	-0.537724	30	0.594734	-0.169801	0.315776	-0.814701	0.4751
	Equal variances not assumed			-0.535411	27.6181	0.596651	-0.169801	0.317141	-0.819839	0.480238
log2 mrp1	Equal variances assumed	0.23089	0.63435	0.977649	30	0.336066	0.453215	0.463577	-0.493535	1.39997
	Equal variances not assumed			1.0035	29.9107	0.323669	0.453215	0.451634	-0.46926	1.37569
log2 mrp2	Equal variances assumed	0.000249386	0.987505	-3.94161	30	0.000448201	-2.24837	0.57042	-3.41332	-1.08342
	Equal variances not assumed			-3.97375	28.8716	0.000432207	-2.24837	0.565806	-3.4058	-1.09095
Independent Samples Test - GILL
		Levene's Test for Equality of Variances		t-test for Equality of Means
		F	Sig.	t	df	Sig. (2-tailed)	Mean Difference	Std. Error Difference	95% Confidence Interval of the Difference
									Lower	Upper
log2 mdr1	Equal variances assumed	0.00104202	0.974455	-2.19052	31	0.0361316	-0.747848	0.341401	-1.44414	-0.0515549
	Equal variances not assumed			-2.19496	30.1585	0.0360005	-0.747848	0.340711	-1.44352	-0.0521753
log2 mdr2	Equal variances assumed	0.182441	0.672236	0.213349	31	0.832452	0.0599302	0.280903	-0.512974	0.632835
	Equal variances not assumed			0.213786	30.1613	0.832152	0.0599302	0.280327	-0.512446	0.632307
log2 mrp1	Equal variances assumed	4.74144	0.0371768	3.14783	31	0.00362288	1.58215	0.502617	0.557059	2.60725
	Equal variances not assumed			2.98406	20.2886	0.00725618	1.58215	0.5302	0.477181	2.68712
log2 mrp2	Equal variances assumed	5.13312	0.0306065	1.19107	31	0.242665	0.566597	0.475703	-0.403605	1.5368
	Equal variances not assumed			1.23936	29.1683	0.225093	0.566597	0.45717	-0.368186	1.50138
Independent Samples Test - MANTLE
		Levene's Test for Equality of Variances		t-test for Equality of Means
		F	Sig.	t	df	Sig. (2-tailed)	Mean Difference	Std. Error Difference	95% Confidence Interval of the Difference
									Lower	Upper
log2 mdr1	Equal variances assumed	1.39324	0.246837	-0.974349	31	0.337426	-0.490654	0.503572	-1.5177	0.536387
	Equal variances not assumed			-1.00652	30.1506	0.322174	-0.490654	0.487474	-1.486	0.504693
log2 mdr2	Equal variances assumed	0.00103491	0.974543	-1.39577	31	0.172701	-0.572416	0.410107	-1.40883	0.264003
	Equal variances not assumed			-1.3837	28.746	0.177102	-0.572416	0.413686	-1.41882	0.273991
log2 mrp1	Equal variances assumed	3.61563	0.0665688	-0.737408	31	0.46642	-0.343686	0.466073	-1.29425	0.606877
	Equal variances not assumed			-0.773402	27.7476	0.445824	-0.343686	0.444382	-1.25434	0.566963
log2 mrp2	Equal variances assumed	0.710159	0.405846	-0.269933	31	0.789	-0.138432	0.512839	-1.18437	0.907509
	Equal variances not assumed			-0.261284	24.335	0.796072	-0.138432	0.529815	-1.23112	0.954256
