# Supplementary material for: Expression Analyses of Genes Related to Multixenobiotic Resistance in Mytilus galloprovincialis after Exposure to Okadaic Acid-Producing Dinophysis acuminata
Source: Toxins (Basel). 2021 Sep 1;13(9):614. doi: 10.3390/toxins13090614 (PMC8471661; doi:10.3390/toxins13090614)
Supplement: Supplementary file 1 [file toxins-13-00614-s001.zip › Supplementary File 3.xlsx]

## Sheet: Hoja1
Supplementary File 3: Statistical analyses of expression analysis of M. galloprovincialis mdr1, mdr2, mrp1 and mrp2 during a cycle of accumulation-elimination of okadaic acid
	DIGESTIVE GLAND
	Control		Day 2		Day 10		Day 16		Day 79
	Mean	Standard Error of Mean	Mean	Standard Error of Mean	Mean	Standard Error of Mean	Mean	Standard Error of Mean	Mean	Standard Error of Mean
mdr1	1	0.207912	1.94983	0.265701	2.64233	0.476873	4.30347	0.755717	2.15161	0.688126
mdr2	1	0.161182	1.36034	0.22953	1.26114	0.301315	1.65237	0.26088	1.50892	0.410112
mrp1	1	0.205507	1.13155	0.204525	0.986758	0.249921	2.00182	1.09029	2.04129	0.70691
mrp2	1	0.165806	3.52118	0.759843	3.88142	0.838046	7.79434	3.36629	5.32076	1.48978
ANOVA - DIGESTIVE GLAND
		Sum of Squares	df	Mean Square	F	Sig.
Log2 mdr1	Between Groups	41.9284	4	10.4821	8.87026	7.98716e-06
	Within Groups	80.3564	68	1.18171
	Total	122.285	72
Log2 mdr2	Between Groups	4.22466	4	1.05617	0.98444	0.42199
	Within Groups	72.9545	68	1.07286
	Total	77.1791	72
Log2 mrp1	Between Groups	6.72692	4	1.68173	0.886939	0.476575
	Within Groups	128.935	68	1.8961
	Total	135.662	72
log2 mrp2	Between Groups	58.3295	4	14.5824	5.10592	0.00117239
	Within Groups	194.206	68	2.85597
	Total	252.536	72
Multiple Comparisons - DIGESTIVE GLAND
Dunnett t (2-sided)a
Dependent Variable			Mean Difference (I-J)	Std. Error	Sig.	95% Confidence Interval
						Lower Bound	Upper Bound
Log2 mdr1	Day 2	Control	1.1828853*	0.380041	0.0101049	0.226837	2.13893
	Day 10	Control	1.5578789*	0.387374	0.000573874	0.583384	2.53237
	Day 16	Control	2.2494701*	0.395666	1.20275e-06	1.25412	3.24482
	Day 79	Control	1.0692904*	0.395666	0.0311581	0.0739364	2.06464
Log2 mdr2	Day 2	Control	0.362885	0.362115	0.72903	-0.548066	1.27384
	Day 10	Control	0.28645	0.369102	0.865859	-0.642078	1.21498
	Day 16	Control	0.741778	0.377003	0.170344	-0.206626	1.69018
	Day 79	Control	0.26929	0.377003	0.895882	-0.679113	1.21769
Log2 mrp1	Day 2	Control	0.368441	0.4814	0.87134	-0.842589	1.57947
	Day 10	Control	0.0277202	0.490688	0.999994	-1.20668	1.26212
	Day 16	Control	0.493487	0.501192	0.740752	-0.767332	1.75431
	Day 79	Control	0.821	0.501192	0.31322	-0.43982	2.08182
Log2 mrp2	Day 2	Control	1.7662187*	0.590816	0.0143417	0.279937	3.2525
	Day 10	Control	1.8007361*	0.602215	0.0143123	0.285778	3.31569
	Day 16	Control	2.3225470*	0.615106	0.00130322	0.77516	3.86993
	Day 79	Control	2.2192904*	0.615106	0.00224136	0.671904	3.76668
*. The mean difference is significant at the 0.05 level.
a. Dunnett t-tests treat one group as a control, and compare all other groups against it.
	GILL
	Control		Day 2		Day 10		Day 16		Day 79
	Mean	Standard Error of Mean	Mean	Standard Error of Mean	Mean	Standard Error of Mean	Mean	Standard Error of Mean	Mean	Standard Error of Mean
mdr1	1	0.205381	3.14234	0.869604	3.08894	1.46433	4.60407	0.591931	3.06703	1.27144
mdr2	1	0.178381	1.40594	0.222928	1.27755	0.327664	2.22517	0.259679	1.90708	0.658578
mrp1	1	0.124678	0.959867	0.16949	0.635505	0.296663	0.318335	0.0708154	0.762231	0.289123
mrp2	1	0.314734	0.531808	0.13324	0.38722	0.0628608	0.601949	0.164042	0.661693	0.151804
ANOVA - GILL
		Sum of Squares	df	Mean Square	F	Sig.
Log2 mdr1	Between Groups	49.2399	4	12.31	7.53359	3.88092e-05
	Within Groups	119.283	73	1.63401
	Total	168.523	77
Log2 mdr2	Between Groups	15.2499	4	3.81247	4.12627	0.0045401
	Within Groups	67.4484	73	0.923951
	Total	82.6983	77
Log2 mrp1	Between Groups	41.0666	4	10.2667	5.57783	0.000565267
	Within Groups	134.365	73	1.84062
	Total	175.432	77
log2 mrp2	Between Groups	6.35399	4	1.5885	0.856222	0.494436
	Within Groups	135.432	73	1.85524
	Total	141.786	77
Multiple Comparisons - GILL
Dunnett t (2-sided)a
Dependent Variable			Mean Difference (I-J)	Std. Error	Sig.	95% Confidence Interval
						Lower Bound	Upper Bound
Log2 mdr1	Day 2	Control	1.3230633*	0.446892	0.0151207	0.202755	2.44337
	Day 10	Control	0.82573	0.446892	0.211557	-0.294579	1.94604
	Day 16	Control	2.4041939*	0.446892	3.41789e-06	1.28389	3.5245
	Day 79	Control	1.1689824*	0.446892	0.0380571	0.048674	2.28929
Log2 mdr2	Day 2	Control	0.468619	0.336047	0.452079	-0.373813	1.31105
	Day 10	Control	0.177952	0.336047	0.960004	-0.66448	1.02038
	Day 16	Control	1.2764161*	0.336047	0.00115092	0.433985	2.11885
	Day 79	Control	0.601205	0.336047	0.236102	-0.241227	1.44364
Log2 mrp1	Day 2	Control	-0.186937	0.474304	0.986144	-1.37596	1.00209
	Day 10	Control	-1.4442704*	0.474304	0.0119049	-2.6333	-0.255243
	Day 16	Control	-1.8191394*	0.474304	0.00101718	-3.00817	-0.630112
	Day 79	Control	-1.2410176*	0.474304	0.0379897	-2.43005	-0.0519898
Log2 mrp2	Day 2	Control	-0.564715	0.476184	0.594727	-1.75845	0.629026
	Day 10	Control	-0.815382	0.476184	0.271208	-2.00912	0.378359
	Day 16	Control	-0.323584	0.476184	0.908278	-1.51732	0.870156
	Day 79	Control	-0.225462	0.476184	0.973021	-1.4192	0.968278
*. The mean difference is significant at the 0.05 level.
a. Dunnett t-tests treat one group as a control, and compare all other groups against it.
	MANTLE
	Control		Day 2		Day 10		Day 16		Day 79
	Mean	Standard Error of Mean	Mean	Standard Error of Mean	Mean	Standard Error of Mean	Mean	Standard Error of Mean	Mean	Standard Error of Mean
mdr1	1	0.300688	0.734006	0.249377	0.710972	0.162754	0.511778	0.0751051	0.600496	0.167967
mdr2	1	0.171737	1.05275	0.188055	1.52876	0.174196	0.932267	0.205132	0.940653	0.135032
mrp1	1	0.260818	1.31349	0.804608	0.591643	0.152804	0.646957	0.176156	0.591153	0.154308
mrp2	1	0.216637	1.23902	0.336205	0.847261	0.251772	4.29183	2.01786	1.10097	0.352051
ANOVA - MANTLE
		Sum of Squares	df	Mean Square	F	Sig.
Log2 mdr1	Between Groups	2.63674	4	0.659184	0.378733	0.82313
	Within Groups	127.056	73	1.7405
	Total	129.693	77
Log2 mdr2	Between Groups	8.75889	4	2.18972	2.66465	0.0390589
	Within Groups	59.989	73	0.821767
	Total	68.7479	77
Log2 mrp1	Between Groups	3.36486	4	0.841215	0.412681	0.798964
	Within Groups	148.804	73	2.03841
	Total	152.169	77
log2 mrp2	Between Groups	12.7356	4	3.1839	1.32281	0.269578
	Within Groups	175.705	73	2.40692
	Total	188.441	77
Multiple Comparisons - MANTLE
Dunnett t (2-sided)a
Dependent Variable			Mean Difference (I-J)	Std. Error	Sig.	95% Confidence Interval
						Lower Bound	Upper Bound
Log2 mdr1	Day 2	Control	-0.168825	0.461224	0.989471	-1.32506	0.987413
	Day 10	Control	-0.116955	0.461224	0.997399	-1.27319	1.03928
	Day 16	Control	-0.330263	0.461224	0.891934	-1.4865	0.825975
	Day 79	Control	-0.523827	0.461224	0.6302	-1.68006	0.632411
Log2 mdr2	Day 2	Control	0.18111	0.31692	0.948065	-0.613372	0.975593
	Day 10	Control	.8839735*	0.31692	0.0241835	0.0894909	1.67846
	Day 16	Control	-0.0332524	0.31692	0.999919	-0.827735	0.76123
	Day 79	Control	0.0802429	0.31692	0.997414	-0.71424	0.874725
Log2 mrp1	Day 2	Control	-0.26279	0.499139	0.9608	-1.51408	0.988495
	Day 10	Control	-0.551567	0.499139	0.651868	-1.80285	0.699718
	Day 16	Control	-0.459722	0.499139	0.776951	-1.71101	0.791563
	Day 79	Control	-0.483421	0.499139	0.745945	-1.73471	0.767864
Log2 mrp2	Day 2	Control	0.112287	0.542383	0.998819	-1.24741	1.47198
	Day 10	Control	-0.542511	0.542383	0.724618	-1.9022	0.817183
	Day 16	Control	0.750848	0.542383	0.4587	-0.608845	2.11054
	Day 79	Control	0.0172844	0.542383	0.999999	-1.34241	1.37698
*. The mean difference is significant at the 0.05 level.
a. Dunnett t-tests treat one group as a control, and compare all other groups against it.
